# Supplementary material for: Angiotensin II Promotes Osteocyte RANKL Expression via AT1R Activation
Source: Biomedicines. 2025 Feb 10;13(2):426. doi: 10.3390/biomedicines13020426 (PMC11853621; doi:10.3390/biomedicines13020426)
Supplement: Supplementary file 1 [file biomedicines-13-00426-s001.zip]

Archive with 1 entries (1 files):
- biomedicines-3415696-supplementary.pdf
